# Supplementary material for: Antiandrogenic Effects of a Polyphenol in Carex kobomugi through Inhibition of Androgen Synthetic Pathway and Downregulation of Androgen Receptor in Prostate Cancer Cell Lines
Source: Int J Mol Sci. 2022 Nov 18;23(22):14356. doi: 10.3390/ijms232214356 (PMC9696374; doi:10.3390/ijms232214356)
Supplement: Supplementary file 1 [file ijms-23-14356-s001.zip]

Archive with 1 entries (1 files):
- ijms-2009643 - Supplementary materials (proof check).pdf
